# Supplementary material for: Application of a Combined Model with Autoregressive Integrated Moving Average (ARIMA) and Generalized Regression Neural Network (GRNN) in Forecasting Hepatitis Incidence in Heng County, China
Source: PLoS One. 2016 Jun 3;11(6):e0156768. doi: 10.1371/journal.pone.0156768 (PMC4892637; doi:10.1371/journal.pone.0156768)
Supplement: S1 Table — (XLSX) [file pone.0156768.s001.xlsx]

## Sheet: Sheet1
S1 File. The data of hepatitis morbidity in Heng County from January 2005 to December 2013
time	incidence(1/100,000)
2005-01-01	7.37226
2005-02-01	7.64531
2005-03-01	6.55312
2005-04-01	7.09922
2005-05-01	8.1914
2005-06-01	5.73398
2005-07-01	5.09687
2005-08-01	3.54961
2005-09-01	4.82383
2005-10-01	6.64414
2005-11-01	6.09804
2005-12-01	4.18672
2006-01-01	7.82833
2006-02-01	6.42099
2006-03-01	9.58751
2006-04-01	8.09221
2006-05-01	8.61996
2006-06-01	9.93934
2006-07-01	10.4671
2006-08-01	12.0504
2006-09-01	8.70792
2006-10-01	11.0828
2006-11-01	10.2032
2006-12-01	10.0273
2007-01-01	21.071
2007-02-01	10.9257
2007-03-01	10.4921
2007-04-01	8.93132
2007-05-01	10.3187
2007-06-01	9.01803
2007-07-01	8.67118
2007-08-01	8.41105
2007-09-01	7.54393
2007-10-01	9.5383
2007-11-01	7.54393
2007-12-01	6.41668
2008-01-01	10.7239
2008-02-01	7.72124
2008-03-01	12.8687
2008-04-01	11.4961
2008-05-01	11.3245
2008-06-01	11.3245
2008-07-01	10.295
2008-08-01	10.8097
2008-09-01	9.60865
2008-10-01	13.1261
2008-11-01	9.95182
2008-12-01	8.40757
2009-01-01	18.7771
2009-02-01	16.9079
2009-03-01	12.9146
2009-04-01	11.1303
2009-05-01	10.8754
2009-06-01	8.49641
2009-07-01	8.66634
2009-08-01	8.49641
2009-09-01	8.58138
2009-10-01	9.26109
2009-11-01	6.96706
2009-12-01	8.07159
2010-01-01	16.2429
2010-02-01	12.7445
2010-03-01	13.0776
2010-04-01	9.16268
2010-05-01	11.8282
2010-06-01	12.5779
2010-07-01	10.4954
2010-08-01	9.74576
2010-09-01	10.2455
2010-10-01	10.9952
2010-11-01	9.91235
2010-12-01	9.49587
2011-01-01	15.4457
2011-02-01	13.3808
2011-03-01	13.2982
2011-04-01	11.1507
2011-05-01	12.1418
2011-06-01	9.33351
2011-07-01	11.1507
2011-08-01	11.1507
2011-09-01	11.0681
2011-10-01	10.9029
2011-11-01	10.2421
2011-12-01	9.33351
2012-01-01	15.1027
2012-02-01	13.122
2012-03-01	11.8016
2012-04-01	12.4618
2012-05-01	10.8112
2012-06-01	8.33536
2012-07-01	11.6365
2012-08-01	9.65582
2012-09-01	11.3064
2012-10-01	12.0491
2012-11-01	9.65582
2012-12-01	12.0491
2013-01-01	15.3756
2013-02-01	12.3166
2013-03-01	14.4901
2013-04-01	11.4311
2013-05-01	11.8336
2013-06-01	9.66009
2013-07-01	11.5921
2013-08-01	11.2701
2013-09-01	11.1091
2013-10-01	11.0286
2013-11-01	10.3041
2013-12-01	12.0751

## Sheet: Sheet2
y	yp
0.0092	0.0207	0.0115	1.25
0.0118	0.0085	0.0033	0.279661
0.0157	0.0081	0.0076	0.484076
0.0118	0.0306	0.0188	1.59322
0.0341	0.0128	0.0213	0.624633
0.0249	0.0285	0.0036	0.144578
0.0079	0.0057	0.0022	0.278481
0.0105	0.0076	0.0029	0.27619
0.0262	0.0498	0.0236	0.900763
0.059	0.0442	0.0148	0.250847
0.0682	0.044	0.0242	0.354839
0.0378	0.0519	0.0141	0.373016
0.013	0.014	0.001	0.0769231
0.0182	0.009	0.0092	0.505495
0.0104	0.0237	0.0133	1.27885
0.0182	0.0194	0.0012	0.0659341
0.026	0.0147	0.0113	0.434615
0.0169	0.0104	0.0065	0.384615
0.0104	0.01	0.0004	0.0384615
0.0117	0.0069	0.0048	0.410256
0.0482	0.0331	0.0151	0.313278
0.099	0.0825	0.0165	0.166667
0.0508	0.0439	0.0069	0.135827
0.0337	0.0327	0.001	0.0296736
0.0168	0.0124	0.0044	0.261905
0.0065	0.0185	0.012	1.84615
0.0207	0.0123	0.0084	0.405797
0.0259	0.0208	0.0051	0.196911
0.0298	0.0207	0.0091	0.305369
0.0168	0.0213	0.0045	0.267857
0.0039	0.0097	0.0058	1.48718
0.0052	0.0058	0.0006	0.115385
0.0505	0.0512	0.0007	0.0138614
0.0997	0.0723	0.0274	0.274824
0.0712	0.0497	0.0215	0.301966
0.0292	0.0369	0.0077	0.263699
0.0102	0.0156	0.0054	0.529412
0.0102	0.0162	0.006	0.588235
0.0114	0.0122	0.0008	0.0701754
0.0254	0.0277	0.0023	0.0905512
0.0267	0.0205	0.0062	0.23221
0.0076	0.0119	0.0043	0.565789
0.0114	0.0063	0.0051	0.447368
0.0089	0.004	0.0049	0.550562
0.028	0.0338	0.0058	0.207143
0.0712	0.0749	0.0037	0.0519663
0.0508	0.0391	0.0117	0.230315
		0.00847872	0.424586
